# Supplementary material for: Postoperative Radiographic Reports After Anterior Cruciate Ligament Reconstruction: Are We Assessing What Really Matters?
Source: J Clin Med. 2026 May 22;15(11):3992. doi: 10.3390/jcm15113992 (PMC13257830; doi:10.3390/jcm15113992)
Supplement: Supplementary file 1 [file jcm-15-03992-s001.zip]

Archive with 1 entries (1 files):
- jcm-4239593-supplementary.pdf
